# Supplementary material for: Perceived Parenting Style and Subjective Well-Being among Chinese Nursing Undergraduates: The Role of Self-Efficacy and Gender
Source: Int J Environ Res Public Health. 2022 Oct 3;19(19):12654. doi: 10.3390/ijerph191912654 (PMC9566302; doi:10.3390/ijerph191912654)
Supplement: Supplementary file 1 [file ijerph-19-12654-s001.zip]

Archive with 1 entries (1 files):
- ijerph-1895892-supplementary.pdf
